# Supplementary material for: Ligand-Mediated, Temperature-Tuned Synthesis of CsPbBr3 Nanosheets for Ordered Superlattice Assembly
Source: Materials (Basel). 2025 Oct 24;18(21):4885. doi: 10.3390/ma18214885 (PMC12608936; doi:10.3390/ma18214885)
Supplement: Supplementary file 1 [file materials-18-04885-s001.zip]

Archive with 1 entries (1 files):
- materials-3923128-supplementary.pdf
